# Supplementary material for: Longwise Cluster Analysis for the Prediction of COVID-19 Severity within 72 h of Admission: COVID-DATA-SAVE-LIFES Cohort
Source: J Clin Med. 2022 Jun 10;11(12):3327. doi: 10.3390/jcm11123327 (PMC9224935; doi:10.3390/jcm11123327)
Supplement: Supplementary file 1 [file jcm-11-03327-s001.zip]

Archive with 1 entries (1 files):
- jcm-1690968-supplementary.pdf
